# Supplementary material for: Does IPV Boost Intestinal Immunity among Children under Five Years of Age? An Experience from Pakistan
Source: Vaccines (Basel). 2023 Sep 1;11(9):1444. doi: 10.3390/vaccines11091444 (PMC10534550; doi:10.3390/vaccines11091444)
Supplement: Supplementary file 1 [file vaccines-11-01444-s001.zip]

Archive with 1 entries (1 files):
- vaccines-2494912-supplementary.pdf
